# Supplementary material for: Prevalence of prolonged transitional neonatal hypoglycemia and associated factors in Ethiopia: A systematic review and meta-analysis
Source: PLoS One. 2025 Feb 6;20(2):e0316464. doi: 10.1371/journal.pone.0316464 (PMC11801580; doi:10.1371/journal.pone.0316464)
Supplement: S3 File — (XLSX) [file pone.0316464.s003.xlsx]

## Sheet: food handlers last
No	Author	Region/Contry	region_cat	study zone	study area	RBS cut pt	Study group	study design	sample size	sample_cat	pop_outcome	p	sep	preterm birth	LB	UB	logLB	logUB	logorBB	selogorBB	hypothermia	LB	UB	logLB	logUB	logorT	selogorT	Neonatal sepsis	LB	UB	logLB	logUB	logorsepsis	selogorsepsis	Diabetic mother	LB	UB	logLB	logUB	logorDM	selogorDM	BF>1hr	LB	UB	logLB	logUB	logorM	selogorM	VLBW/lbw
1	(Sertsu et al., 2022)	Harari	Eastern Ethiopia	East Hararge	Hiwot Fana specialized hospitals	<40mg/dl	all neonates	cross-sectional	698	>200	148	21.2034	1.54714	3.06	1.02	9.17	0.0198026	2.21594	1.11841	0.560238	2.65	1.22	5.75	0.198851	1.7492	0.97456	0.197612	2.61	1.03	6.59	0.0295588	1.88555	0.95935	0.473468	2.34	1.03	5.33	0.0295588	1.67335	0.850151	0.419335	3.89	1.17	12.89	0.157004	2.55645	1.35841	0.612104	4.01
2	(Fantahun & Nurussen, 2021)		Addis Ababa	Addis Ababa	St. PHMMC	<47mg/dl	all neonates	cross-sectional	196	<200	49	25	3.09295								2.06	1	4.256	0	1.44833	0.722706	0.185108
3	Chanie et al., 2023)	Amhara	Northwest Rthiopia	South Gondar	Debre Tabor comprehnsive Hospital	<47mg/dl	preterm	cross-sectional	267	>200	63	23.5955	2.59847								4.5	3.4	7.2	1.22378	1.97408	1.50408	0.119899								6.7	3.3	27.4	1.19392	3.31054	1.90211	0.539954
4	(Demis et al., 2022)	Amhara	Northwest Rthiopia	South Gondar	Debre Tabor comprehnsive Hospital	<47mg/dl	all neonates	prospective cross sectional	400	>200	94	23.5	2.11999	3.5	1.69	11.97	0.524729	2.4824	1.25276	0.499407	4.41	2.72	10.92	1.00063	2.3906	1.48387	0.231306
5	Demisse et al., 2017	Amhara	northwest RthiopiaNorth Gondar		Gondar Specialized Teaching Hospital<40mg/dl		all neonates	restrospective cross sectional	769	>200	142	18.4655	1.39923
6	(YOHANNES, 2021)	Harari	Eastern Ethiopia	Hararge	Harar and Dire Dawa	<47mg/dl	all neonates	restrospective cross sectional	640	>200	94	14.6875	1.39923
7	(Bogale et al., 2021)	Amhara	Northwest Ethioipa	North Gondar	University of Gondar Specialized Teaching Hospital<40mg/dl	<40mg/dl	all neonates	restrospective cross sectional	399	>200	54	13.5338	1.71257
8	(KASAYE, 2021)	Addis Ababa	Central Ethiopia	Addis Ababa	Addis Ababa Hospitals	<40mg/dl	all neonates	cross-sectional	317	>200	66	20.8202	2.28045																						5.16	1.23	21.64	0.207014	3.07454	1.64094	0.731513	2.63	1.17	12.89	0.157004	2.55645	0.966984	0.612104
[truncated: 48 more columns]
